# Supplementary material for: The apid cuckoo bees of the Cape Verde Islands (Hymenoptera, Apidae)
Source: Zookeys. 2012 Aug 30;(218):77–109. doi: 10.3897/zookeys.218.3683 (PMC3433874; doi:10.3897/zookeys.218.3683)
Supplement: XML Treatment for Thyreus aistleitneri [file zookeys.218.3683-treatment4.xml]

<!DOCTYPE tp:taxon-treatment
  PUBLIC "-//TaxonX//DTD Taxonomic Treatment Publishing DTD v0 20100105//EN" "tax-treatment-NSO.dtd">
<tp:taxon-treatment xmlns:tp="http://www.plazi.org/taxpub"><tp:treatment-meta><mixed-citation publication-type="journal"><person-group><name><surname>Straka</surname><given-names>Jakub</given-names></name><name><surname>Engel</surname><given-names>Michael S.</given-names></name></person-group><article-title>The apid cuckoo bees of the Cape Verde Islands (Hymenoptera, Apidae)</article-title><source>Zookeys</source><day>30</day><month>8</month><year>2012</year><volume>2012</volume><issue>218</issue><fpage>77</fpage><lpage>109</lpage><pub-id pub-id-type="doi">10.3897/zookeys.218.3683</pub-id></mixed-citation></tp:treatment-meta><tp:nomenclature><tp:taxon-name>
                            <tp:taxon-name-part taxon-name-part-type="genus">Thyreus</tp:taxon-name-part>
                            <tp:taxon-name-part taxon-name-part-type="species">aistleitneri</tp:taxon-name-part>
                        <object-id xmlns:xlink="http://www.w3.org/1999/xlink" xlink:type="simple">urn:lsid:zoobank.org:act:B992FB5F-C606-4CA7-BE75-5021D4AE36F7</object-id>
								<object-id xmlns:xlink="http://www.w3.org/1999/xlink" xlink:type="simple">http://species-id.net/wiki/Thyreus_aistleitneri</object-id>
								</tp:taxon-name><tp:taxon-status xmlns:xlink="http://www.w3.org/1999/xlink" xlink:type="simple">sp. n.</tp:taxon-status><xref ref-type="fig" rid="F12">Figs 30</xref><xref ref-type="fig" rid="F13">–34</xref></tp:nomenclature><tp:treatment-sec sec-type="Holotype"><title>Holotype.</title><p>♀, Cabo Verde, Brava, Nova Sintra, Mte. Nha Preta, 700–880 m, 25.01.01 [25 January 2001], leg. Aistleitner (SEMC).</p></tp:treatment-sec><tp:treatment-sec sec-type="Diagnosis"><title>Diagnosis.</title><p>The new species can be recognized by the following combination of features: mesoscutum with <italic>plsa</italic> (anterior posterolateral mesoscutal) present and bor<!--PageBreak-->dering anterior portion of tegula, not meeting <italic>pls</italic> (posterolateral mesoscutal) posteriorly (<xref ref-type="fig" rid="F12">Fig. 31</xref>); mesoscutellum coarsely punctate, with punctures dense, separated, at least on disc, by less than 0.5 times a puncture width; apicolateral corners of me<!--PageBreak-->soscutellum weakly pointed, forming angle of more than 40° (<xref ref-type="fig" rid="F13">Fig. 33</xref>); ventral and ventrolateral pleura with distinct shiny interspaces among punctures; apical depression of fifth metasomal tergum with a few isolated punctures medially; fifth tergum with lateral white patches reduced, especially in comparison to patches on fourth and third tergum (<xref ref-type="fig" rid="F12">Figs 30, 31</xref><xref ref-type="fig" rid="F13">, 34</xref>).</p></tp:treatment-sec><tp:treatment-sec sec-type="Description"><title>Description.</title><p>As described for <italic><tp:taxon-name>Thyreus denolii</tp:taxon-name></italic> (<italic>vide supra</italic>) except as follows: ♀: Total body length 11.3 mm; forewing length 8.3 mm. Head wider than long (length 2.9 mm, width 3.5 mm) (<xref ref-type="fig" rid="F13">Fig. 32</xref>); upper interorbital distance 2.1 mm; lower interorbital distance 1.55 mm. Intertegular distance 2.7 mm; mesoscutellar posterior margin faintly sinuate, apicolateral angle projects as a prominent, broad spine and with a defined median emargination (<xref ref-type="fig" rid="F12">Figs 31</xref><xref ref-type="fig" rid="F13">, 33</xref>). Apical depression of fifth tergum sparsely, <!--PageBreak-->but distinctly, punctate and setose. Pygidial plate relatively narrow, margins converging apically, slightly sinuate, apex narrowly rounded, surface imbricate, basal half with shallow, coarse punctures.</p><p>Mesoscutum with well-defined punctures separated by much less than a puncture width, punctures mediopically more spaced, separated by about 0.5–1 times a puncture width but more often less than a puncture width, integument between punctures smooth and shining; mesoscutellum, including axilla, with punctures separated by less than a puncture width, those laterally nearly contiguous (<xref ref-type="fig" rid="F13">Fig. 33</xref>).</p><p>White patches on mesosoma as follows: <italic>deps</italic> (dorsal mesepisternal) and <italic>lpn</italic> (lateral pronotal) present; <italic>als</italic> (anterolateral mesoscutal) present but reduced; <italic>ms</italic> (median mesoscutal) faint; <italic>mls</italic> (mediolateral mesoscutal) present; <italic>plsa</italic> (anterior posterolateral mesoscutal) present along anterior half of border with tegula, not meeting <italic>pls</italic> (posterolateral mesoscutal) posteriorly; <italic>t</italic> (tegular) present and prominent posteriorly on tegula; <italic>pls</italic> (posterolateral mesoscutal) present, not extending laterally to meet <italic>plsa</italic> (anterior posterolateral mesoscutal); <italic>ps</italic> (parascutellar) and <italic>s</italic> (mesoscutellar) absent; <italic>deps</italic> (dorsal mesepisternal), <italic>hypm</italic> (hypoepimeral area), and <italic>lp</italic> (lateral propodeal) present, <italic>veps</italic> (ventral mesepisternal) absent (<xref ref-type="fig" rid="F12">Fig. 31</xref>). Pleural white spot reduced to two separate spots (<xref ref-type="fig" rid="F12">Fig. 30</xref>). Metasomal terga with prominent patches of appressed, plumose white setae as follows: first metasomal tergum with L-shaped patch laterally interrupted in middle and thus divided into two spots, one transverse at apicolateral margin and one triangular on tergal side; second metasomal tergum with reduced lateral patch transverse, slightly wider than twice as long, without rounded secondary anterior patch; third and fourth metasomal terga with rounded lateral patches; fifth metasomal tergum with lateral spot reduced to a few setae (<xref ref-type="fig" rid="F12">Figs 30, 31</xref><xref ref-type="fig" rid="F13">, 34</xref>); pygidial plate with dark brown setae.</p><p>♂: Unknown.</p><fig id="F12" position="float" orientation="portrait"><label>Figures 30–31.</label><caption><p>Female of <italic><tp:taxon-name>Thyreus aistleitneri</tp:taxon-name></italic> sp. n. from Brava. <bold>30</bold> Lateral habitus <bold>31</bold> Dorsal habitus.</p></caption><graphic xmlns:xlink="http://www.w3.org/1999/xlink" xlink:href="ZooKeys-218-077-g012.jpg" position="float" orientation="portrait" xlink:type="simple"/></fig><fig id="F13" position="float" orientation="portrait"><label>Figures 32–34.</label><caption><p>Female of <italic><tp:taxon-name>Thyreus aistleitneri</tp:taxon-name></italic> sp. n. from Brava. <bold>32</bold> Facial aspect <bold>33</bold> Detail of mesoscutellum <bold>34</bold> Detail of metasoma in dorsal view.</p></caption><graphic xmlns:xlink="http://www.w3.org/1999/xlink" xlink:href="ZooKeys-218-077-g013.jpg" position="float" orientation="portrait" xlink:type="simple"/></fig></tp:treatment-sec><tp:treatment-sec sec-type="Etymology"><title>Etymology.</title><p>The specific epithet is a patronym honoring Eyjolf Aistleitner, collector of the new species among many fine insects, and authority on the systematics of <tp:taxon-name>Lepidoptera</tp:taxon-name>.</p></tp:treatment-sec></tp:taxon-treatment>
